# Supplementary material for: New daily persistent headache with May-Thurner physiology and spinal epidural venous congestion: treatment with ascending lumbar vein embolization
Source: BJR Case Rep. 2025 Sep 9;11(5):uaaf045. doi: 10.1093/bjrcr/uaaf045 (PMC12449044; doi:10.1093/bjrcr/uaaf045)
Supplement: uaaf045_Supplementary_Data [file uaaf045_supplementary_data.zip]

Archive with 1 entries (1 files):
- MTP Case report supplementary BJR final.pptx
